# Supplementary material for: Relay and higher-order thalamic nuclei show an intertwined functional association with cortical-networks
Source: Commun Biol. 2022 Nov 4;5:1187. doi: 10.1038/s42003-022-04126-w (PMC9636420; doi:10.1038/s42003-022-04126-w)
Supplement: Supplementary file 3 — Supplementary Data 1 [file 42003_2022_4126_MOESM3_ESM.xlsx]

## Sheet: Figure8
MV #1		OV #2		LV #3		DMN #4		CB #5		SM #6		AU #7		EX #8		Rfro #9		Lfro #10
feature	r	feature	r	feature	r	feature	r	feature	r	feature	r	feature	r	feature	r	feature	r	feature	r
42_visual_cortex_sensory	0.39	42_visual_cortex_sensory	0.52	45_motion_perception_visual	0.58	0_network_state_resting	0.41	2_cerebellar_cerebellum_basal	0.59	17_motor_cortex_hand	0.54	6_auditory_speech_temporal	0.66	48_prefrontal_cortex_pfc	0.33	16_response_inhibition_control	0.35	37_language_reading_word	0.49
44_eye_sleep_gaze	0.27	45_motion_perception_visual	0.43	19_action_actions_observation	0.47	8_mpfc_social_medial	0.3	17_motor_cortex_hand	0.28	39_stimulation_tms_bpd	0.44	37_language_reading_word	0.37	20_control_conflict_task	0.33	20_control_conflict_task	0.32	34_frequency_hz_ms	-0.34
47_attention_attentional_target	0.24	38_semantic_category_representations	0.37	42_visual_cortex_sensory	0.46	46_hemisphere_language_stroke	-0.23	26_emotional_amygdala_negative	-0.19	11_learning_training_practice	0.36	48_prefrontal_cortex_pfc	-0.29	30_decision_making_risk	0.27	9_memory_working_wm	0.28	5_gyrus_frontal_inferior	0.33
45_motion_perception_visual	0.24	40_face_faces_facial	0.37	40_face_faces_facial	0.38	33_memory_retrieval_encoding	0.22	8_mpfc_social_medial	-0.18	33_memory_retrieval_encoding	-0.33	46_hemisphere_language_stroke	0.25	16_response_inhibition_control	0.26	32_pain_somatosensory_stimulation	0.27	22_method_group_approach	-0.31
41_imagery_mental_events	0.22	27_disorder_adhd_group	-0.28	38_semantic_category_representations	0.35	41_imagery_mental_events	0.18	28_social_empathy_moral	-0.17	40_face_faces_facial	-0.31	30_decision_making_risk	-0.24	45_motion_perception_visual	-0.24	41_imagery_mental_events	-0.26	49_depression_mdd_state	-0.3
4_stimulus_time_repetition	0.21	14_disease_ad_pd	-0.28	36_placebo_treatment_dopamine	-0.34	2_cerebellar_cerebellum_basal	-0.17	35_schizophrenia_risk_genetic	-0.15	44_eye_sleep_gaze	0.3	27_disorder_adhd_group	-0.23	42_visual_cortex_sensory	-0.22	48_prefrontal_cortex_pfc	0.24	38_semantic_category_representations	0.3
32_pain_somatosensory_stimulation	-0.21	3_cortex_anterior_cingulate	-0.28	27_disorder_adhd_group	-0.32	28_social_empathy_moral	0.17	1_anxiety_trait_personality	-0.15	32_pain_somatosensory_stimulation	0.3	34_frequency_hz_ms	0.22	3_cortex_anterior_cingulate	0.2	15_task_performance_cognitive	0.23	29_stress_ptsd_trauma	-0.29
3_cortex_anterior_cingulate	-0.14	32_pain_somatosensory_stimulation	-0.27	3_cortex_anterior_cingulate	-0.31	24_age_adults_older	0.17	30_decision_making_risk	-0.14	19_action_actions_observation	0.3	43_magnetic_mechanisms_human	0.21	46_hemisphere_language_stroke	-0.19	49_depression_mdd_state	-0.23	15_task_performance_cognitive	0.28
46_hemisphere_language_stroke	-0.14	4_stimulus_time_repetition	0.27	25_spatial_body_human	0.3	42_visual_cortex_sensory	-0.13	22_method_group_approach	0.14	25_spatial_body_human	0.29	36_placebo_treatment_dopamine	-0.21	19_action_actions_observation	-0.18	14_disease_ad_pd	-0.21	9_memory_working_wm	0.28
36_placebo_treatment_dopamine	-0.13	47_attention_attentional_target	0.26	14_disease_ad_pd	-0.29	17_motor_cortex_hand	-0.12	33_memory_retrieval_encoding	-0.14	26_emotional_amygdala_negative	-0.28	7_reward_feedback_striatum	-0.2	25_spatial_body_human	-0.18	21_matter_volume_structural	-0.21	14_disease_ad_pd	-0.27
25_spatial_body_human	0.12	36_placebo_treatment_dopamine	-0.25	49_depression_mdd_state	-0.28	10_food_taste_weight	-0.12	4_stimulus_time_repetition	0.12	34_frequency_hz_ms	0.27	24_age_adults_older	-0.19	34_frequency_hz_ms	-0.17	47_attention_attentional_target	0.2	20_control_conflict_task	0.26
14_disease_ad_pd	-0.11	0_network_state_resting	-0.25	7_reward_feedback_striatum	-0.28	6_auditory_speech_temporal	-0.12	46_hemisphere_language_stroke	0.12	35_schizophrenia_risk_genetic	-0.25	20_control_conflict_task	-0.19	7_reward_feedback_striatum	0.16	33_memory_retrieval_encoding	-0.18	13_fear_threat_smokers	-0.26
34_frequency_hz_ms	0.11	21_matter_volume_structural	-0.25	30_decision_making_risk	-0.27	40_face_faces_facial	-0.11	11_learning_training_practice	0.11	8_mpfc_social_medial	-0.23	18_number_ips_numerical	-0.18	4_stimulus_time_repetition	-0.16	40_face_faces_facial	-0.17	36_placebo_treatment_dopamine	-0.25
12_women_men_sex	-0.1	29_stress_ptsd_trauma	-0.25	29_stress_ptsd_trauma	-0.27	25_spatial_body_human	-0.1	48_prefrontal_cortex_pfc	-0.11	28_social_empathy_moral	-0.23	22_method_group_approach	0.18	15_task_performance_cognitive	0.15	8_mpfc_social_medial	-0.16	48_prefrontal_cortex_pfc	0.25
23_asd_autism_group	0.1	19_action_actions_observation	0.24	48_prefrontal_cortex_pfc	-0.27	35_schizophrenia_risk_genetic	0.1	15_task_performance_cognitive	0.1	37_language_reading_word	-0.23	49_depression_mdd_state	-0.18	28_social_empathy_moral	0.15	38_semantic_category_representations	-0.14	0_network_state_resting	-0.23
26_emotional_amygdala_negative	-0.1	49_depression_mdd_state	-0.23	0_network_state_resting	-0.27	32_pain_somatosensory_stimulation	-0.09	12_women_men_sex	-0.1	38_semantic_category_representations	-0.22	13_fear_threat_smokers	-0.17	38_semantic_category_representations	-0.15	3_cortex_anterior_cingulate	0.13	44_eye_sleep_gaze	-0.23
28_social_empathy_moral	-0.1	25_spatial_body_human	0.22	47_attention_attentional_target	0.26	14_disease_ad_pd	0.09	43_magnetic_mechanisms_human	-0.1	1_anxiety_trait_personality	-0.2	9_memory_working_wm	-0.17	9_memory_working_wm	0.15	6_auditory_speech_temporal	0.12	21_matter_volume_structural	-0.22
24_age_adults_older	0.1	1_anxiety_trait_personality	-0.22	35_schizophrenia_risk_genetic	-0.24	43_magnetic_mechanisms_human	0.09	7_reward_feedback_striatum	-0.09	48_prefrontal_cortex_pfc	-0.19	10_food_taste_weight	-0.16	44_eye_sleep_gaze	-0.14	29_stress_ptsd_trauma	-0.12	32_pain_somatosensory_stimulation	-0.21
48_prefrontal_cortex_pfc	-0.1	35_schizophrenia_risk_genetic	-0.21	21_matter_volume_structural	-0.24	49_depression_mdd_state	0.08	0_network_state_resting	-0.09	10_food_taste_weight	-0.18	15_task_performance_cognitive	-0.16	22_method_group_approach	-0.14	22_method_group_approach	-0.12	3_cortex_anterior_cingulate	-0.21
5_gyrus_frontal_inferior	0.09	37_language_reading_word	0.21	2_cerebellar_cerebellum_basal	-0.24	3_cortex_anterior_cingulate	0.08	47_attention_attentional_target	-0.08	22_method_group_approach	0.17	16_response_inhibition_control	-0.14	40_face_faces_facial	-0.14	35_schizophrenia_risk_genetic	-0.11	27_disorder_adhd_group	-0.2
21_matter_volume_structural	-0.09	13_fear_threat_smokers	-0.19	24_age_adults_older	-0.23	23_asd_autism_group	0.08	3_cortex_anterior_cingulate	-0.08	2_cerebellar_cerebellum_basal	0.17	42_visual_cortex_sensory	0.14	6_auditory_speech_temporal	-0.13	5_gyrus_frontal_inferior	0.11	1_anxiety_trait_personality	-0.2
2_cerebellar_cerebellum_basal	-0.09	15_task_performance_cognitive	0.17	1_anxiety_trait_personality	-0.22	45_motion_perception_visual	-0.07	42_visual_cortex_sensory	0.08	5_gyrus_frontal_inferior	-0.16	38_semantic_category_representations	0.14	41_imagery_mental_events	-0.12	0_network_state_resting	-0.11	12_women_men_sex	-0.2
39_stimulation_tms_bpd	-0.08	18_number_ips_numerical	0.16	13_fear_threat_smokers	-0.21	30_decision_making_risk	0.07	9_memory_working_wm	0.08	16_response_inhibition_control	0.16	1_anxiety_trait_personality	-0.14	24_age_adults_older	0.12	18_number_ips_numerical	0.1	18_number_ips_numerical	0.19
7_reward_feedback_striatum	-0.08	7_reward_feedback_striatum	-0.15	10_food_taste_weight	-0.19	36_placebo_treatment_dopamine	-0.07	25_spatial_body_human	0.08	30_decision_making_risk	-0.15	28_social_empathy_moral	-0.14	13_fear_threat_smokers	0.12	45_motion_perception_visual	-0.1	33_memory_retrieval_encoding	0.19
38_semantic_category_representations	0.07	6_auditory_speech_temporal	-0.14	4_stimulus_time_repetition	0.19	44_eye_sleep_gaze	-0.07	32_pain_somatosensory_stimulation	0.08	7_reward_feedback_striatum	-0.15	5_gyrus_frontal_inferior	0.13	11_learning_training_practice	-0.12	1_anxiety_trait_personality	-0.09	10_food_taste_weight	-0.18
33_memory_retrieval_encoding	0.07	2_cerebellar_cerebellum_basal	-0.14	37_language_reading_word	0.18	37_language_reading_word	-0.07	29_stress_ptsd_trauma	-0.07	27_disorder_adhd_group	-0.14	33_memory_retrieval_encoding	-0.13	36_placebo_treatment_dopamine	0.11	39_stimulation_tms_bpd	0.09	7_reward_feedback_striatum	-0.17
6_auditory_speech_temporal	-0.07	22_method_group_approach	-0.14	32_pain_somatosensory_stimulation	-0.18	39_stimulation_tms_bpd	-0.06	14_disease_ad_pd	-0.07	46_hemisphere_language_stroke	0.14	23_asd_autism_group	-0.13	1_anxiety_trait_personality	0.11	26_emotional_amygdala_negative	-0.09	2_cerebellar_cerebellum_basal	-0.16
27_disorder_adhd_group	-0.07	28_social_empathy_moral	-0.13	5_gyrus_frontal_inferior	0.18	34_frequency_hz_ms	-0.06	24_age_adults_older	-0.07	14_disease_ad_pd	0.14	44_eye_sleep_gaze	-0.12	35_schizophrenia_risk_genetic	0.1	17_motor_cortex_hand	0.09	46_hemisphere_language_stroke	0.16
43_magnetic_mechanisms_human	-0.07	12_women_men_sex	-0.12	22_method_group_approach	-0.16	11_learning_training_practice	-0.06	45_motion_perception_visual	0.06	23_asd_autism_group	-0.13	4_stimulus_time_repetition	0.12	32_pain_somatosensory_stimulation	0.1	44_eye_sleep_gaze	-0.08	39_stimulation_tms_bpd	-0.15
29_stress_ptsd_trauma	-0.06	48_prefrontal_cortex_pfc	-0.12	12_women_men_sex	-0.14	5_gyrus_frontal_inferior	0.06	16_response_inhibition_control	-0.06	43_magnetic_mechanisms_human	-0.13	3_cortex_anterior_cingulate	-0.12	8_mpfc_social_medial	0.09	46_hemisphere_language_stroke	-0.08	35_schizophrenia_risk_genetic	-0.15
31_model_models_prediction	0.06	8_mpfc_social_medial	-0.11	23_asd_autism_group	0.12	19_action_actions_observation	-0.05	27_disorder_adhd_group	-0.06	15_task_performance_cognitive	0.12	0_network_state_resting	-0.11	21_matter_volume_structural	-0.08	24_age_adults_older	-0.07	26_emotional_amygdala_negative	-0.15
22_method_group_approach	0.06	24_age_adults_older	-0.11	44_eye_sleep_gaze	0.12	13_fear_threat_smokers	-0.05	20_control_conflict_task	-0.05	13_fear_threat_smokers	-0.12	14_disease_ad_pd	-0.1	27_disorder_adhd_group	0.07	30_decision_making_risk	0.06	6_auditory_speech_temporal	0.12
16_response_inhibition_control	-0.06	44_eye_sleep_gaze	0.11	16_response_inhibition_control	-0.1	4_stimulus_time_repetition	-0.05	6_auditory_speech_temporal	0.05	18_number_ips_numerical	-0.11	41_imagery_mental_events	-0.1	43_magnetic_mechanisms_human	0.07	42_visual_cortex_sensory	-0.06	19_action_actions_observation	0.11
40_face_faces_facial	0.06	26_emotional_amygdala_negative	-0.1	9_memory_working_wm	-0.08	47_attention_attentional_target	0.04	5_gyrus_frontal_inferior	-0.05	49_depression_mdd_state	-0.11	2_cerebellar_cerebellum_basal	-0.09	17_motor_cortex_hand	-0.07	25_spatial_body_human	-0.06	17_motor_cortex_hand	-0.1
0_network_state_resting	0.06	39_stimulation_tms_bpd	-0.1	11_learning_training_practice	-0.08	21_matter_volume_structural	-0.04	31_model_models_prediction	0.05	3_cortex_anterior_cingulate	-0.11	25_spatial_body_human	-0.08	0_network_state_resting	0.07	23_asd_autism_group	-0.06	28_social_empathy_moral	-0.1
17_motor_cortex_hand	-0.05	23_asd_autism_group	0.1	26_emotional_amygdala_negative	-0.08	20_control_conflict_task	-0.04	44_eye_sleep_gaze	0.04	41_imagery_mental_events	-0.11	29_stress_ptsd_trauma	-0.07	5_gyrus_frontal_inferior	-0.06	4_stimulus_time_repetition	0.05	41_imagery_mental_events	-0.1
11_learning_training_practice	-0.05	41_imagery_mental_events	0.1	6_auditory_speech_temporal	0.07	7_reward_feedback_striatum	-0.04	37_language_reading_word	-0.04	29_stress_ptsd_trauma	-0.1	35_schizophrenia_risk_genetic	-0.07	31_model_models_prediction	-0.06	12_women_men_sex	-0.05	40_face_faces_facial	-0.09
1_anxiety_trait_personality	-0.05	5_gyrus_frontal_inferior	0.07	39_stimulation_tms_bpd	-0.07	29_stress_ptsd_trauma	0.03	18_number_ips_numerical	-0.03	9_memory_working_wm	-0.09	39_stimulation_tms_bpd	0.07	33_memory_retrieval_encoding	0.05	34_frequency_hz_ms	-0.05	45_motion_perception_visual	-0.09
15_task_performance_cognitive	0.05	31_model_models_prediction	0.07	41_imagery_mental_events	0.07	26_emotional_amygdala_negative	0.03	10_food_taste_weight	-0.03	24_age_adults_older	-0.09	47_attention_attentional_target	-0.07	26_emotional_amygdala_negative	0.05	10_food_taste_weight	-0.04	11_learning_training_practice	-0.08
20_control_conflict_task	-0.04	16_response_inhibition_control	-0.07	33_memory_retrieval_encoding	-0.06	48_prefrontal_cortex_pfc	0.03	36_placebo_treatment_dopamine	-0.03	36_placebo_treatment_dopamine	-0.09	8_mpfc_social_medial	-0.06	37_language_reading_word	-0.05	11_learning_training_practice	-0.04	8_mpfc_social_medial	0.07
10_food_taste_weight	-0.04	10_food_taste_weight	-0.07	46_hemisphere_language_stroke	0.06	22_method_group_approach	-0.03	38_semantic_category_representations	-0.02	31_model_models_prediction	0.08	40_face_faces_facial	-0.05	39_stimulation_tms_bpd	-0.04	27_disorder_adhd_group	-0.03	25_spatial_body_human	-0.06
19_action_actions_observation	0.04	17_motor_cortex_hand	-0.05	43_magnetic_mechanisms_human	0.06	9_memory_working_wm	-0.02	34_frequency_hz_ms	0.02	12_women_men_sex	-0.05	26_emotional_amygdala_negative	-0.05	23_asd_autism_group	-0.04	31_model_models_prediction	-0.02	16_response_inhibition_control	0.05
8_mpfc_social_medial	-0.04	43_magnetic_mechanisms_human	0.04	31_model_models_prediction	-0.05	1_anxiety_trait_personality	0.01	39_stimulation_tms_bpd	0.02	45_motion_perception_visual	0.05	17_motor_cortex_hand	0.04	12_women_men_sex	0.02	13_fear_threat_smokers	-0.02	4_stimulus_time_repetition	0.04
9_memory_working_wm	-0.04	20_control_conflict_task	-0.03	20_control_conflict_task	-0.05	15_task_performance_cognitive	0.01	19_action_actions_observation	-0.02	0_network_state_resting	-0.04	12_women_men_sex	-0.04	47_attention_attentional_target	0.02	28_social_empathy_moral	-0.02	43_magnetic_mechanisms_human	-0.03
13_fear_threat_smokers	-0.03	34_frequency_hz_ms	0.03	18_number_ips_numerical	0.02	38_semantic_category_representations	-0.01	49_depression_mdd_state	-0.02	21_matter_volume_structural	-0.03	19_action_actions_observation	-0.03	49_depression_mdd_state	-0.01	7_reward_feedback_striatum	-0.02	23_asd_autism_group	-0.03
49_depression_mdd_state	0.02	9_memory_working_wm	0.02	28_social_empathy_moral	0.02	27_disorder_adhd_group	-0.01	21_matter_volume_structural	-0.01	6_auditory_speech_temporal	-0.03	31_model_models_prediction	0.02	14_disease_ad_pd	-0.01	37_language_reading_word	-0.01	42_visual_cortex_sensory	0.03
37_language_reading_word	0.01	30_decision_making_risk	-0.02	34_frequency_hz_ms	0.01	12_women_men_sex	0	40_face_faces_facial	-0.01	47_attention_attentional_target	0.02	11_learning_training_practice	-0.02	10_food_taste_weight	-0.01	2_cerebellar_cerebellum_basal	0.01	30_decision_making_risk	-0.02
30_decision_making_risk	-0.01	46_hemisphere_language_stroke	0.02	17_motor_cortex_hand	-0.01	18_number_ips_numerical	0	13_fear_threat_smokers	-0.01	42_visual_cortex_sensory	-0.02	21_matter_volume_structural	-0.02	2_cerebellar_cerebellum_basal	-0.01	36_placebo_treatment_dopamine	0.01	24_age_adults_older	0.02
18_number_ips_numerical	0	33_memory_retrieval_encoding	0.01	15_task_performance_cognitive	-0.01	16_response_inhibition_control	0	23_asd_autism_group	0	20_control_conflict_task	0.01	45_motion_perception_visual	0.02	18_number_ips_numerical	0.01	19_action_actions_observation	-0.01	47_attention_attentional_target	0.01
35_schizophrenia_risk_genetic	0	11_learning_training_practice	0.01	8_mpfc_social_medial	0	31_model_models_prediction	0	41_imagery_mental_events	0	4_stimulus_time_repetition	0	32_pain_somatosensory_stimulation	0.01	29_stress_ptsd_trauma	0	43_magnetic_mechanisms_human	0.01	31_model_models_prediction	0
