# Supplementary material for: Relay and higher-order thalamic nuclei show an intertwined functional association with cortical-networks
Source: Commun Biol. 2022 Nov 4;5:1187. doi: 10.1038/s42003-022-04126-w (PMC9636420; doi:10.1038/s42003-022-04126-w)
Supplement: Supplementary file 4 — Supplementary Data 2 [file 42003_2022_4126_MOESM4_ESM.xlsx]

## Sheet: Figure1
JH Atlas			med-vis		occi-vis		lat-vis		DMN		Cb		senmot		aud		exec		R fropar		L fropar
lobe	sublobe	abbr.	R#1	L#1	R#2	L#2	R3#	L3#	R#4	L#4	R#5	L#5	R#6	L#6	R#7	L#7	R8#	L8#	R#9	L#9	R#10	L#10
occipital	occ	V1	72	76	44	38	15	0	0	0	0	0	0	0	0	0	0	0	0	0	0	0
		V2	79	74	34	43	0	0	15	13	17	11	0	0	0	0	0	0	0	0	0	0
		V3	43	36	70	86	14	0	0	0	46	24	0	0	0	0	0	0	0	0	0	0
		V4	32	48	83	79	60	48	0	0	66	64	0	0	0	0	0	0	0	0	0	0
		V5	0	0	47	62	87	100	0	0	0	0	0	0	0	0	0	0	0	0	0	0
parietal	SPL	5Ci	0	0	0	0	0	0	100	100	10	0	80	96	0	0	74	58	0	0	0	0
		5L	0	0	0	0	18	22	0	10	0	0	49	74	10	0	23	45	0	0	0	0
		5M	0	0	0	11	39	14	84	79	0	0	60	61	0	0	67	62	0	0	0	0
		7A	11	24	14	14	0	12	32	25	0	0	0	11	0	0	0	0	0	0	0	14
		7M	96	75	0	0	0	0	100	99	0	0	0	0	0	0	0	0	0	0	0	0
		7P	55	65	16	16	45	41	19	35	0	11	38	39	0	0	0	0	0	0	0	38
	POP	OP1	0	0	0	0	0	0	0	0	0	0	55	62	62	83	0	0	75	49	0	0
		OP2	0	0	0	0	0	0	0	0	0	0	11	67	28	69	0	0	32	14	0	0
		OP3	0	0	0	0	0	0	0	0	0	0	13	81	25	17	0	0	59	38	0	0
		OP4	0	0	0	0	0	0	0	0	0	0	0	19	62	79	0	0	43	31	0	0
	IPL	PGp	0	0	22	32	36	34	27	27	0	0	0	0	0	0	0	0	0	0	0	0
		Pga	0	0	0	0	47	30	76	68	0	0	0	0	12	0	0	0	0	0	0	35
		PFt	0	0	0	0	46	63	0	0	0	14	84	92	0	0	0	0	36	PFt	0	44
		PFop	0	0	0	0	0	62	0	0	0	0	71	97	0	20	0	0	61	82	0	0
		PFm	0	0	0	0	33	27	67	82	0	0	0	0	12	13	0	0	79	0	0	44
		PFcm	0	0	0	0	53	41	0	14	0	0	65	41	37	73	0	0	88	39	0	19
		PF	0	0	0	0	55	51	18	31	0	0	22	25	28	23	0	0	64	13	0	42
	IPS	hIP1	0	0	0	0	0	0	62	70	21	38	0	11	0	0	0	0	47	34	0	61
		hIP2	0	0	0	0	16	19	0	25	0	30	71	45	0	0	0	0	75	20	0	92
		hIP3	0	0	34	45	0	0	13	44	57	52	17	27	0	0	0	0	68	25	0	75
frontal	PSMC	BA1	0	0	0	0	15	42	0	0	0	0	45	73	0	0	0	0	0	0	0	18
		BA2	0	0	0	0	57	80	0	0	0	27	93	92	0	0	0	0	0	0	0	73
		BA3a	0	12	0	17	0	0	23	11	19	54	69	73	36	29	27	13	0	0	0	37
		BA3b	23	28	0	0	0	26	0	0	12	46	62	67	27	27	15	18	0	0	0	30
	PMC	BA4a	0	0	24	24	0	0	38	33	0	12	80	89	13	0	48	69	0	0	0	0
		BA4p	15	25	0	15	0	0	17	23	23	64	73	76	30	29	20	16	0	0	0	29
		BA6	0	0	13	10	0	0	0	0	0	18	52	57	0	0	26	26	0	0	0	16
	Broc	BA45	0	0	0	0	25	0	0	0	0	0	0	13	0	0	38	18	67	18	40	89
		BA44	0	0	0	0	41	0	0	0	0	0	0	0	0	0	25	22	75	31	0	84
temporal	PAC	TE1.0	0	0	0	0	0	0	0	0	0	0	0	22	100	100	0	0	46	47	0	0
		TE1.1	0	0	0	0	0	0	0	0	0	0	0	0	100	100	0	0	0	13	0	14
		TE1.2	0	0	0	0	0	0	0	0	0	0	0	0	92	94	0	0	0	0	0	0
	Ins	Ig1	0	0	0	0	0	0	0	0	0	0	0	0	100	98	0	0	0	0	0	0
		Ig2	0	0	0	0	0	0	0	0	0	0	0	25	66	85	0	0	0	20	0	0
		Id1	0	0	0	0	0	0	0	0	0	0	0	30	94	58	0	0	0	0	0	0
	Hip	sub	20	0	0	0	0	0	0	12	14	0	0	0	0	0	54	20	0	0	0	0
		den	17	0	21	21	0	0	0	0	12	0	0	0	15	0	54	0	0	0	0	0
		amms	0	0	0	0	0	0	0	0	0	0	0	0	17	0	0	0	0	0	0	13
		entor	0	0	0	0	0	0	0	0	0	0	0	0	0	0	0	0	0	0	0	11
	Amg	Amg	0	0	0	0	22	0	0	0	0	0	0	0	0	0	0	0	0	0	0	26

## Sheet: Figure3
		med vis		occ vis		lat vis		DMN		CB		sen-mot		aud		exec		R fro-par		L fro-par
group	nucleus	R#1	L#1	R#2	L#2	R3#	L3#	R#4	L#4	R#5	L#5	R#6	L#6	R7#	L#7	R exe	L exe	R#9	L#9	R#10	L#10
Anterior	AD	9,98	9,89	10,08	9,83	9,93	9,88	10,64	10,79	9,63	9,92	9,98	9,72	10,21	9,93	10,35	10,07	10,12	10,30	9,07	9,66
	AM	10,00	9,84	9,99	9,84	9,95	9,83	10,15	10,33	9,96	10,16	10,14	9,87	10,34	9,96	10,22	10,05	10,01	10,30	9,24	9,81
	AV	9,88	9,80	10,09	9,89	9,97	9,87	10,29	10,39	9,36	9,77	10,17	9,88	10,39	10,05	10,37	10,14	10,24	10,47	9,23	9,74
	LD	9,73	9,74	9,99	9,84	9,97	9,73	10,63	10,54	8,95	9,67	10,26	9,89	10,53	10,15	10,22	10,07	10,49	10,59	9,23	9,79
MD	MD	9,85	9,74	9,99	9,83	9,99	9,76	10,05	10,22	9,53	9,86	10,32	10,03	10,32	10,02	10,10	10,07	10,38	10,59	9,33	9,88
intralaminar	CM	9,88	9,72	9,87	9,83	9,80	9,76	9,65	9,82	9,74	9,75	10,72	10,68	10,39	10,20	10,30	10,00	10,23	10,42	9,46	9,93
	Pf	9,97	9,79	9,82	9,78	9,74	9,64	9,62	9,82	10,26	10,20	10,30	10,29	10,27	10,10	10,27	9,89	10,08	10,28	9,43	9,97
	sPf	9,95	9,81	9,89	9,84	9,85	9,75	9,63	9,89	10,02	9,75	10,39	10,31	10,44	10,30	11,27	10,31	10,16	10,31	9,48	10,00
	CL	9,82	9,76	10,00	9,84	9,98	9,76	10,10	10,24	9,33	9,89	10,38	10,08	10,37	10,06	10,24	10,06	10,39	10,55	9,33	9,82
midline	CeM	9,99	9,82	9,97	9,88	9,94	9,79	9,92	10,18	9,97	9,87	10,25	9,98	10,39	10,13	10,08	10,05	10,09	10,34	9,38	9,96
	Pv	10,04	9,78	9,99	9,91	9,97	9,79	10,13	10,52	10,05	10,05	10,23	9,93	10,33	9,99	10,50	10,13	9,92	10,16	9,35	9,96
	MV	10,03	9,81	9,94	9,89	9,92	9,79	9,83	10,16	10,16	9,79	10,25	10,04	10,37	10,16	9,99	9,90	10,02	10,28	9,40	10,02
Hb	Hb	9,97	9,83	9,59	9,58	9,67	9,46	9,61	9,89	10,63	11,07	9,90	9,87	9,93	9,77	10,19	10,05	10,14	10,33	9,28	9,89
Li/SG	Li	9,86	9,84	9,66	9,73	9,62	9,57	9,68	9,88	10,04	10,45	10,11	10,34	10,20	10,04	9,97	9,85	10,11	10,21	9,43	9,89
	SG	9,82	9,89	9,75	9,81	9,65	9,66	9,75	9,93	9,54	10,04	10,48	10,54	10,51	10,23	10,49	9,88	10,10	10,11	9,47	9,86
posterior G	LP	9,82	9,71	9,98	9,93	9,87	9,72	10,28	10,24	9,14	9,28	10,82	10,45	10,52	10,31	9,85	9,86	10,34	10,56	9,39	9,93
	Po	9,87	9,87	9,87	9,83	9,75	9,75	9,77	9,93	9,53	9,85	10,78	10,74	10,58	10,24	10,33	9,84	10,03	10,10	9,47	9,85
	MGN	9,91	9,91	9,95	10,04	9,73	9,77	9,74	10,00	9,35	9,60	10,68	10,51	10,66	10,34	11,29	10,05	10,07	10,06	9,42	9,89
	LGN	10,05	10,18	10,33	10,02	9,89	9,90	9,78	10,07	9,34	9,39	10,43	10,14	10,65	10,43	10,93	9,91	10,03	10,07	9,53	9,94
Pulvinar	PuA	9,83	9,72	9,92	9,87	9,78	9,76	9,84	9,91	9,32	9,51	11,15	11,06	10,49	10,27	10,06	9,75	10,16	10,28	9,44	9,89
	PuI	10,00	9,99	10,43	10,43	9,81	9,87	9,89	10,20	9,33	9,39	10,34	10,05	10,55	10,31	10,15	9,79	10,01	10,01	9,50	9,95
	PuL	9,94	9,89	10,15	10,03	9,83	9,85	10,16	10,33	9,29	9,37	10,71	10,37	10,56	10,34	9,83	9,78	10,03	10,10	9,50	9,94
	PuM	9,88	9,88	9,94	9,90	9,77	9,72	10,22	10,44	9,29	9,78	10,47	10,21	10,44	10,20	10,41	9,82	10,14	10,17	9,44	9,89
Lateral	VPL	9,84	9,73	10,01	9,97	9,95	9,84	9,80	9,92	9,16	9,24	11,06	10,69	10,65	10,30	9,90	9,78	10,31	10,50	9,40	9,94
	VPM	9,87	9,76	9,92	9,88	9,87	9,84	9,64	9,85	9,52	9,52	10,95	10,71	10,67	10,31	9,81	9,88	10,19	10,37	9,44	9,91
	VPI	9,89	9,85	9,87	9,84	9,77	9,82	9,70	9,95	9,42	9,41	11,27	10,98	10,78	10,36	9,94	9,85	9,97	10,08	9,43	9,91
	VL	9,82	9,72	10,11	9,99	10,10	9,86	9,85	10,00	9,12	9,26	10,55	10,23	10,63	10,27	10,14	10,10	10,46	10,72	9,37	9,92
	VA	9,88	9,77	10,08	9,94	10,06	9,84	9,93	10,05	9,34	9,43	10,28	10,04	10,56	10,26	10,00	10,03	10,36	10,67	9,37	9,89
	VM	9,89	9,80	10,00	9,94	10,07	9,88	9,74	9,99	9,37	9,38	10,52	10,20	10,70	10,38	9,94	9,93	10,31	10,51	9,46	10,00

## Sheet: Figure4
Figure 4a-b
Thalamus		Correlation		Connectivity in %
Left	Network	Fixed-effect Sum	Total	Fixed-effect-Sum/Total*100
	med-vis	126.31	1288.09	9.81
	occ-vis	127.75	1288.09	9.92
	lat-vis	125.79	1288.09	9.77
	DMN	131.46	1288.09	10.21
	Cb	125.11	1288.09	9.71
	sen-mot	130.48	1288.09	10.13
	aud	131.12	1288.09	10.18
	exe	128.72	1288.09	9.99
	fro-pa-R	133.95	1288.09	10.4
	fro-pa-L	127.41	1288.09	9.89
	Total	1288.09
Thalamus	med-vis	123.22	1248	9.87
Right
	occ-vis	125.01	1248	10.02
	lat-vis	123.96	1248	9.93
	DMN	124.52	1248	9.98
	Cb	116.79	1248	9.36
	sen-mot	130.27	1248	10.44
	aud	131.36	1248	10.53
	exe	127.35	1248	10.2
	fro-pa-R	128.29	1248	10.28
	fro-pa-L	117.24	1248	9.39
	Total	1248
Figure 4c	Core-Matrix raincloud plot
		Left Thalamus		Percent Connectiity from:
		Group	Nuclei	med-vis	occ-vis	lat-vis	DMN	Cb	sen-mot	aud	exe	R fro-par	L fro-par
	1	Matrix	AD	9.89	9.83	9.88	10.79	9.92	9.72	9.93	10.07	10.3	9.66
	2		AM	9.84	9.84	9.83	10.33	10.16	9.87	9.96	10.05	10.3	9.81
	3		AV	9.8	9.89	9.87	10.39	9.77	9.88	10.05	10.14	10.47	9.74
	4		LD	9.74	9.84	9.73	10.54	9.67	9.89	10.15	10.07	10.59	9.79
	5		MD	9.74	9.83	9.76	10.22	9.86	10.03	10.02	10.06	10.59	9.88
	6		CM	9.72	9.83	9.76	9.82	9.75	10.68	10.2	9.89	10.42	9.93
	7		Pf	9.79	9.78	9.64	9.82	10.2	10.29	10.1	10.13	10.28	9.97
	8		sPf	9.81	9.84	9.75	9.89	9.75	10.31	10.3	10.05	10.31	10
	9		CL	9.76	9.84	9.76	10.24	9.89	10.08	10.06	10	10.55	9.82
	10		CeM	9.82	9.88	9.79	10.18	9.87	9.98	10.13	10.07	10.34	9.96
	11		Pv	9.78	9.91	9.79	10.52	10.05	9.93	9.99	9.9	10.16	9.96
	12		MV	9.81	9.89	9.79	10.16	9.79	10.04	10.16	10.05	10.28	10.02
	13		Hb	9.83	9.58	9.46	9.89	11.07	9.87	9.77	10.31	10.33	9.89
	14		Li	9.84	9.73	9.57	9.88	10.45	10.34	10.04	10.05	10.21	9.89
	15		SG	9.89	9.81	9.66	9.93	10.04	10.54	10.23	9.91	10.11	9.86
	16		Po	9.87	9.83	9.75	9.93	9.85	10.74	10.24	9.84	10.1	9.85
	17		PuA	9.72	9.87	9.76	9.91	9.51	11.06	10.27	9.75	10.28	9.89
	18		PuI	9.99	10.43	9.87	10.2	9.39	10.05	10.31	9.79	10.01	9.95
	19		PuL	9.89	10.03	9.85	10.33	9.37	10.37	10.34	9.78	10.1	9.94
	20		PuM	9.88	9.9	9.72	10.44	9.78	10.21	10.2	9.82	10.17	9.89
	21		VPI	9.85	9.84	9.82	9.95	9.41	10.98	10.36	9.78	10.08	9.91
	22		VM	9.8	9.94	9.88	9.99	9.38	10.2	10.38	9.93	10.51	10
	23	Core	LP	9.71	9.93	9.72	10.24	9.28	10.45	10.31	9.86	10.56	9.93
	24		MGN	9.91	10.04	9.77	10	9.6	10.51	10.34	9.88	10.06	9.89
	25		LGN	10.18	10.02	9.9	10.07	9.39	10.14	10.43	9.85	10.07	9.94
	26		VPL	9.73	9.97	9.84	9.92	9.24	10.69	10.3	9.88	10.5	9.94
	27		VPM	9.76	9.88	9.84	9.85	9.52	10.71	10.31	9.85	10.37	9.91
	28		VL	9.72	9.99	9.86	10	9.26	10.23	10.27	10.03	10.72	9.92
	29		VA	9.77	9.94	9.84	10.05	9.43	10.04	10.26	10.1	10.67	9.89
		Right Thalamus		Percent Connectiity from:
		Group	Nuclei	med-vis	occ-vis	lat-vis	DMN	Cb	sen-mot	aud	exe	R fro-par	L fro-par
	1	Matrix	AD	9.98	10.08	9.93	10.64	9.63	9.98	10.21	10.35	10.12	9.07
	2		AM	10	9.99	9.95	10.15	9.96	10.14	10.34	10.22	10.01	9.24
	3		AV	9.88	10.09	9.97	10.29	9.36	10.17	10.39	10.37	10.24	9.23
	4		LD	9.73	9.99	9.97	10.63	8.95	10.26	10.53	10.22	10.49	9.23
	5		MD	9.85	9.99	9.99	10.05	9.53	10.32	10.32	10.24	10.38	9.33
	6		CM	9.88	9.87	9.8	9.65	9.74	10.72	10.39	10.27	10.23	9.46
	7		Pf	9.97	9.82	9.74	9.62	10.26	10.3	10.27	10.5	10.08	9.43
	8		sPf	9.95	9.89	9.85	9.63	10.02	10.39	10.44	10.19	10.16	9.48
	9		CL	9.82	10	9.98	10.1	9.33	10.38	10.37	10.3	10.39	9.33
	10		CeM	9.99	9.97	9.94	9.92	9.97	10.25	10.39	10.1	10.09	9.38
	11		Pv	10.04	9.99	9.97	10.13	10.05	10.23	10.33	9.99	9.92	9.35
	12		MV	10.03	9.94	9.92	9.83	10.16	10.25	10.37	10.08	10.02	9.4
	13		Hb	9.97	9.59	9.67	9.61	10.63	9.9	9.93	11.27	10.14	9.28
	14		Li	9.86	9.66	9.62	9.68	10.04	10.11	10.2	11.29	10.11	9.43
	15		SG	9.82	9.75	9.65	9.75	9.54	10.48	10.51	10.93	10.1	9.47
	16		Po	9.87	9.87	9.75	9.77	9.53	10.78	10.58	10.33	10.03	9.47
	17		PuA	9.83	9.92	9.78	9.84	9.32	11.15	10.49	10.06	10.16	9.44
	18		PuI	10	10.43	9.81	9.89	9.33	10.34	10.55	10.15	10.01	9.5
	19		PuL	9.94	10.15	9.83	10.16	9.29	10.71	10.56	9.83	10.03	9.5
	20		PuM	9.88	9.94	9.77	10.22	9.29	10.47	10.44	10.41	10.14	9.44
	21		VPI	9.89	9.87	9.77	9.7	9.42	11.27	10.78	9.9	9.97	9.43
	22		VM	9.89	10	10.07	9.74	9.37	10.52	10.7	9.94	10.31	9.46
	23	Core	LP	9.82	9.98	9.87	10.28	9.14	10.82	10.52	9.85	10.34	9.39
	24		MGN	9.91	9.95	9.73	9.74	9.35	10.68	10.66	10.49	10.07	9.42
	25		LGN	10.05	10.33	9.89	9.78	9.34	10.43	10.65	9.97	10.03	9.53
	26		VPL	9.84	10.01	9.95	9.8	9.16	11.06	10.65	9.81	10.31	9.4
	27		VPM	9.87	9.92	9.87	9.64	9.52	10.95	10.67	9.94	10.19	9.44
	28		VL	9.82	10.11	10.1	9.85	9.12	10.55	10.63	10	10.46	9.37
	29		VA	9.88	10.08	10.06	9.93	9.34	10.28	10.56	10.14	10.36	9.37

## Sheet: Figure7
	Cortex maps
Panel	Source data
Top:	Voxel/100	LEFT	RIGHT	% L-R Diff (1000)
	MV	127.49	144.87	-13.6324
	OV	139.73	130.44	6.64854
	LV	131.48	166.81	-26.871
	DMN	137.67	157.58	-14.4621
	SM	201.16	196.58	2.27679
	AU	111.59	125.33	-12.3129
	EX	139.18	172.97	-24.2779
	RF	90.63	193.39	-113.384
	LF	238.38	45.68	80.8373
Middle:	Percent-connectivity thalamus
	thalamus	left	right	Diff L-R	% Diff L-R
	MV	10.8608	10.8927	-0.0318661	-0.293405
	OV	10.9846	11.0509	-0.0662836	-0.603422
	LV	10.8161	10.9581	-0.141995	-1.31281
	DMN	11.3036	11.0076	0.296038	2.61896
	SM	11.2194	11.5159	-0.296529	-2.64301
	AU	11.2744	11.6122	-0.337854	-2.99665
	EX	11.068	11.2578	-0.189734	-1.71426
	RF	11.5177	11.3409	0.176873	1.53566
	LF	10.9554	10.364	0.59135	5.39781
	sum	100	100
	ave	11.1111	11.1111
Bottom:	winner-maps
	voxel WTA	left	right	L-R Diff	% L-R Diff
	MV	8	7	1	12.5
	OV	51	49	2	3.92157
	LV	12	3	9	75
	DMN	403	288	115	28.536
	SM	218	210	8	3.66972
	AU	19	60	-41	-215.789
	EX	72	308	-236	-327.778
	RF	441	288	153	34.6939
	LF	0	0	0	0

## Sheet: Figure8
MV #1		OV #2		LV #3		DMN #4		CB #5		SM #6		AU #7		EX #8		Rfro #9		Lfro #10
feature	r	feature	r	feature	r	feature	r	feature	r	feature	r	feature	r	feature	r	feature	r	feature	r
42_visual_cortex_sensory	0.39	42_visual_cortex_sensory	0.52	45_motion_perception_visual	0.58	0_network_state_resting	0.41	2_cerebellar_cerebellum_basal	0.59	17_motor_cortex_hand	0.54	6_auditory_speech_temporal	0.66	48_prefrontal_cortex_pfc	0.33	16_response_inhibition_control	0.35	37_language_reading_word	0.49
44_eye_sleep_gaze	0.27	45_motion_perception_visual	0.43	19_action_actions_observation	0.47	8_mpfc_social_medial	0.3	17_motor_cortex_hand	0.28	39_stimulation_tms_bpd	0.44	37_language_reading_word	0.37	20_control_conflict_task	0.33	20_control_conflict_task	0.32	34_frequency_hz_ms	-0.34
47_attention_attentional_target	0.24	38_semantic_category_representations	0.37	42_visual_cortex_sensory	0.46	46_hemisphere_language_stroke	-0.23	26_emotional_amygdala_negative	-0.19	11_learning_training_practice	0.36	48_prefrontal_cortex_pfc	-0.29	30_decision_making_risk	0.27	9_memory_working_wm	0.28	5_gyrus_frontal_inferior	0.33
45_motion_perception_visual	0.24	40_face_faces_facial	0.37	40_face_faces_facial	0.38	33_memory_retrieval_encoding	0.22	8_mpfc_social_medial	-0.18	33_memory_retrieval_encoding	-0.33	46_hemisphere_language_stroke	0.25	16_response_inhibition_control	0.26	32_pain_somatosensory_stimulation	0.27	22_method_group_approach	-0.31
41_imagery_mental_events	0.22	27_disorder_adhd_group	-0.28	38_semantic_category_representations	0.35	41_imagery_mental_events	0.18	28_social_empathy_moral	-0.17	40_face_faces_facial	-0.31	30_decision_making_risk	-0.24	45_motion_perception_visual	-0.24	41_imagery_mental_events	-0.26	49_depression_mdd_state	-0.3
4_stimulus_time_repetition	0.21	14_disease_ad_pd	-0.28	36_placebo_treatment_dopamine	-0.34	2_cerebellar_cerebellum_basal	-0.17	35_schizophrenia_risk_genetic	-0.15	44_eye_sleep_gaze	0.3	27_disorder_adhd_group	-0.23	42_visual_cortex_sensory	-0.22	48_prefrontal_cortex_pfc	0.24	38_semantic_category_representations	0.3
32_pain_somatosensory_stimulation	-0.21	3_cortex_anterior_cingulate	-0.28	27_disorder_adhd_group	-0.32	28_social_empathy_moral	0.17	1_anxiety_trait_personality	-0.15	32_pain_somatosensory_stimulation	0.3	34_frequency_hz_ms	0.22	3_cortex_anterior_cingulate	0.2	15_task_performance_cognitive	0.23	29_stress_ptsd_trauma	-0.29
3_cortex_anterior_cingulate	-0.14	32_pain_somatosensory_stimulation	-0.27	3_cortex_anterior_cingulate	-0.31	24_age_adults_older	0.17	30_decision_making_risk	-0.14	19_action_actions_observation	0.3	43_magnetic_mechanisms_human	0.21	46_hemisphere_language_stroke	-0.19	49_depression_mdd_state	-0.23	15_task_performance_cognitive	0.28
46_hemisphere_language_stroke	-0.14	4_stimulus_time_repetition	0.27	25_spatial_body_human	0.3	42_visual_cortex_sensory	-0.13	22_method_group_approach	0.14	25_spatial_body_human	0.29	36_placebo_treatment_dopamine	-0.21	19_action_actions_observation	-0.18	14_disease_ad_pd	-0.21	9_memory_working_wm	0.28
36_placebo_treatment_dopamine	-0.13	47_attention_attentional_target	0.26	14_disease_ad_pd	-0.29	17_motor_cortex_hand	-0.12	33_memory_retrieval_encoding	-0.14	26_emotional_amygdala_negative	-0.28	7_reward_feedback_striatum	-0.2	25_spatial_body_human	-0.18	21_matter_volume_structural	-0.21	14_disease_ad_pd	-0.27
25_spatial_body_human	0.12	36_placebo_treatment_dopamine	-0.25	49_depression_mdd_state	-0.28	10_food_taste_weight	-0.12	4_stimulus_time_repetition	0.12	34_frequency_hz_ms	0.27	24_age_adults_older	-0.19	34_frequency_hz_ms	-0.17	47_attention_attentional_target	0.2	20_control_conflict_task	0.26
14_disease_ad_pd	-0.11	0_network_state_resting	-0.25	7_reward_feedback_striatum	-0.28	6_auditory_speech_temporal	-0.12	46_hemisphere_language_stroke	0.12	35_schizophrenia_risk_genetic	-0.25	20_control_conflict_task	-0.19	7_reward_feedback_striatum	0.16	33_memory_retrieval_encoding	-0.18	13_fear_threat_smokers	-0.26
34_frequency_hz_ms	0.11	21_matter_volume_structural	-0.25	30_decision_making_risk	-0.27	40_face_faces_facial	-0.11	11_learning_training_practice	0.11	8_mpfc_social_medial	-0.23	18_number_ips_numerical	-0.18	4_stimulus_time_repetition	-0.16	40_face_faces_facial	-0.17	36_placebo_treatment_dopamine	-0.25
12_women_men_sex	-0.1	29_stress_ptsd_trauma	-0.25	29_stress_ptsd_trauma	-0.27	25_spatial_body_human	-0.1	48_prefrontal_cortex_pfc	-0.11	28_social_empathy_moral	-0.23	22_method_group_approach	0.18	15_task_performance_cognitive	0.15	8_mpfc_social_medial	-0.16	48_prefrontal_cortex_pfc	0.25
23_asd_autism_group	0.1	19_action_actions_observation	0.24	48_prefrontal_cortex_pfc	-0.27	35_schizophrenia_risk_genetic	0.1	15_task_performance_cognitive	0.1	37_language_reading_word	-0.23	49_depression_mdd_state	-0.18	28_social_empathy_moral	0.15	38_semantic_category_representations	-0.14	0_network_state_resting	-0.23
26_emotional_amygdala_negative	-0.1	49_depression_mdd_state	-0.23	0_network_state_resting	-0.27	32_pain_somatosensory_stimulation	-0.09	12_women_men_sex	-0.1	38_semantic_category_representations	-0.22	13_fear_threat_smokers	-0.17	38_semantic_category_representations	-0.15	3_cortex_anterior_cingulate	0.13	44_eye_sleep_gaze	-0.23
28_social_empathy_moral	-0.1	25_spatial_body_human	0.22	47_attention_attentional_target	0.26	14_disease_ad_pd	0.09	43_magnetic_mechanisms_human	-0.1	1_anxiety_trait_personality	-0.2	9_memory_working_wm	-0.17	9_memory_working_wm	0.15	6_auditory_speech_temporal	0.12	21_matter_volume_structural	-0.22
24_age_adults_older	0.1	1_anxiety_trait_personality	-0.22	35_schizophrenia_risk_genetic	-0.24	43_magnetic_mechanisms_human	0.09	7_reward_feedback_striatum	-0.09	48_prefrontal_cortex_pfc	-0.19	10_food_taste_weight	-0.16	44_eye_sleep_gaze	-0.14	29_stress_ptsd_trauma	-0.12	32_pain_somatosensory_stimulation	-0.21
48_prefrontal_cortex_pfc	-0.1	35_schizophrenia_risk_genetic	-0.21	21_matter_volume_structural	-0.24	49_depression_mdd_state	0.08	0_network_state_resting	-0.09	10_food_taste_weight	-0.18	15_task_performance_cognitive	-0.16	22_method_group_approach	-0.14	22_method_group_approach	-0.12	3_cortex_anterior_cingulate	-0.21
5_gyrus_frontal_inferior	0.09	37_language_reading_word	0.21	2_cerebellar_cerebellum_basal	-0.24	3_cortex_anterior_cingulate	0.08	47_attention_attentional_target	-0.08	22_method_group_approach	0.17	16_response_inhibition_control	-0.14	40_face_faces_facial	-0.14	35_schizophrenia_risk_genetic	-0.11	27_disorder_adhd_group	-0.2
21_matter_volume_structural	-0.09	13_fear_threat_smokers	-0.19	24_age_adults_older	-0.23	23_asd_autism_group	0.08	3_cortex_anterior_cingulate	-0.08	2_cerebellar_cerebellum_basal	0.17	42_visual_cortex_sensory	0.14	6_auditory_speech_temporal	-0.13	5_gyrus_frontal_inferior	0.11	1_anxiety_trait_personality	-0.2
2_cerebellar_cerebellum_basal	-0.09	15_task_performance_cognitive	0.17	1_anxiety_trait_personality	-0.22	45_motion_perception_visual	-0.07	42_visual_cortex_sensory	0.08	5_gyrus_frontal_inferior	-0.16	38_semantic_category_representations	0.14	41_imagery_mental_events	-0.12	0_network_state_resting	-0.11	12_women_men_sex	-0.2
39_stimulation_tms_bpd	-0.08	18_number_ips_numerical	0.16	13_fear_threat_smokers	-0.21	30_decision_making_risk	0.07	9_memory_working_wm	0.08	16_response_inhibition_control	0.16	1_anxiety_trait_personality	-0.14	24_age_adults_older	0.12	18_number_ips_numerical	0.1	18_number_ips_numerical	0.19
7_reward_feedback_striatum	-0.08	7_reward_feedback_striatum	-0.15	10_food_taste_weight	-0.19	36_placebo_treatment_dopamine	-0.07	25_spatial_body_human	0.08	30_decision_making_risk	-0.15	28_social_empathy_moral	-0.14	13_fear_threat_smokers	0.12	45_motion_perception_visual	-0.1	33_memory_retrieval_encoding	0.19
38_semantic_category_representations	0.07	6_auditory_speech_temporal	-0.14	4_stimulus_time_repetition	0.19	44_eye_sleep_gaze	-0.07	32_pain_somatosensory_stimulation	0.08	7_reward_feedback_striatum	-0.15	5_gyrus_frontal_inferior	0.13	11_learning_training_practice	-0.12	1_anxiety_trait_personality	-0.09	10_food_taste_weight	-0.18
33_memory_retrieval_encoding	0.07	2_cerebellar_cerebellum_basal	-0.14	37_language_reading_word	0.18	37_language_reading_word	-0.07	29_stress_ptsd_trauma	-0.07	27_disorder_adhd_group	-0.14	33_memory_retrieval_encoding	-0.13	36_placebo_treatment_dopamine	0.11	39_stimulation_tms_bpd	0.09	7_reward_feedback_striatum	-0.17
6_auditory_speech_temporal	-0.07	22_method_group_approach	-0.14	32_pain_somatosensory_stimulation	-0.18	39_stimulation_tms_bpd	-0.06	14_disease_ad_pd	-0.07	46_hemisphere_language_stroke	0.14	23_asd_autism_group	-0.13	1_anxiety_trait_personality	0.11	26_emotional_amygdala_negative	-0.09	2_cerebellar_cerebellum_basal	-0.16
27_disorder_adhd_group	-0.07	28_social_empathy_moral	-0.13	5_gyrus_frontal_inferior	0.18	34_frequency_hz_ms	-0.06	24_age_adults_older	-0.07	14_disease_ad_pd	0.14	44_eye_sleep_gaze	-0.12	35_schizophrenia_risk_genetic	0.1	17_motor_cortex_hand	0.09	46_hemisphere_language_stroke	0.16
43_magnetic_mechanisms_human	-0.07	12_women_men_sex	-0.12	22_method_group_approach	-0.16	11_learning_training_practice	-0.06	45_motion_perception_visual	0.06	23_asd_autism_group	-0.13	4_stimulus_time_repetition	0.12	32_pain_somatosensory_stimulation	0.1	44_eye_sleep_gaze	-0.08	39_stimulation_tms_bpd	-0.15
29_stress_ptsd_trauma	-0.06	48_prefrontal_cortex_pfc	-0.12	12_women_men_sex	-0.14	5_gyrus_frontal_inferior	0.06	16_response_inhibition_control	-0.06	43_magnetic_mechanisms_human	-0.13	3_cortex_anterior_cingulate	-0.12	8_mpfc_social_medial	0.09	46_hemisphere_language_stroke	-0.08	35_schizophrenia_risk_genetic	-0.15
31_model_models_prediction	0.06	8_mpfc_social_medial	-0.11	23_asd_autism_group	0.12	19_action_actions_observation	-0.05	27_disorder_adhd_group	-0.06	15_task_performance_cognitive	0.12	0_network_state_resting	-0.11	21_matter_volume_structural	-0.08	24_age_adults_older	-0.07	26_emotional_amygdala_negative	-0.15
22_method_group_approach	0.06	24_age_adults_older	-0.11	44_eye_sleep_gaze	0.12	13_fear_threat_smokers	-0.05	20_control_conflict_task	-0.05	13_fear_threat_smokers	-0.12	14_disease_ad_pd	-0.1	27_disorder_adhd_group	0.07	30_decision_making_risk	0.06	6_auditory_speech_temporal	0.12
16_response_inhibition_control	-0.06	44_eye_sleep_gaze	0.11	16_response_inhibition_control	-0.1	4_stimulus_time_repetition	-0.05	6_auditory_speech_temporal	0.05	18_number_ips_numerical	-0.11	41_imagery_mental_events	-0.1	43_magnetic_mechanisms_human	0.07	42_visual_cortex_sensory	-0.06	19_action_actions_observation	0.11
40_face_faces_facial	0.06	26_emotional_amygdala_negative	-0.1	9_memory_working_wm	-0.08	47_attention_attentional_target	0.04	5_gyrus_frontal_inferior	-0.05	49_depression_mdd_state	-0.11	2_cerebellar_cerebellum_basal	-0.09	17_motor_cortex_hand	-0.07	25_spatial_body_human	-0.06	17_motor_cortex_hand	-0.1
0_network_state_resting	0.06	39_stimulation_tms_bpd	-0.1	11_learning_training_practice	-0.08	21_matter_volume_structural	-0.04	31_model_models_prediction	0.05	3_cortex_anterior_cingulate	-0.11	25_spatial_body_human	-0.08	0_network_state_resting	0.07	23_asd_autism_group	-0.06	28_social_empathy_moral	-0.1
17_motor_cortex_hand	-0.05	23_asd_autism_group	0.1	26_emotional_amygdala_negative	-0.08	20_control_conflict_task	-0.04	44_eye_sleep_gaze	0.04	41_imagery_mental_events	-0.11	29_stress_ptsd_trauma	-0.07	5_gyrus_frontal_inferior	-0.06	4_stimulus_time_repetition	0.05	41_imagery_mental_events	-0.1
11_learning_training_practice	-0.05	41_imagery_mental_events	0.1	6_auditory_speech_temporal	0.07	7_reward_feedback_striatum	-0.04	37_language_reading_word	-0.04	29_stress_ptsd_trauma	-0.1	35_schizophrenia_risk_genetic	-0.07	31_model_models_prediction	-0.06	12_women_men_sex	-0.05	40_face_faces_facial	-0.09
1_anxiety_trait_personality	-0.05	5_gyrus_frontal_inferior	0.07	39_stimulation_tms_bpd	-0.07	29_stress_ptsd_trauma	0.03	18_number_ips_numerical	-0.03	9_memory_working_wm	-0.09	39_stimulation_tms_bpd	0.07	33_memory_retrieval_encoding	0.05	34_frequency_hz_ms	-0.05	45_motion_perception_visual	-0.09
15_task_performance_cognitive	0.05	31_model_models_prediction	0.07	41_imagery_mental_events	0.07	26_emotional_amygdala_negative	0.03	10_food_taste_weight	-0.03	24_age_adults_older	-0.09	47_attention_attentional_target	-0.07	26_emotional_amygdala_negative	0.05	10_food_taste_weight	-0.04	11_learning_training_practice	-0.08
20_control_conflict_task	-0.04	16_response_inhibition_control	-0.07	33_memory_retrieval_encoding	-0.06	48_prefrontal_cortex_pfc	0.03	36_placebo_treatment_dopamine	-0.03	36_placebo_treatment_dopamine	-0.09	8_mpfc_social_medial	-0.06	37_language_reading_word	-0.05	11_learning_training_practice	-0.04	8_mpfc_social_medial	0.07
10_food_taste_weight	-0.04	10_food_taste_weight	-0.07	46_hemisphere_language_stroke	0.06	22_method_group_approach	-0.03	38_semantic_category_representations	-0.02	31_model_models_prediction	0.08	40_face_faces_facial	-0.05	39_stimulation_tms_bpd	-0.04	27_disorder_adhd_group	-0.03	25_spatial_body_human	-0.06
19_action_actions_observation	0.04	17_motor_cortex_hand	-0.05	43_magnetic_mechanisms_human	0.06	9_memory_working_wm	-0.02	34_frequency_hz_ms	0.02	12_women_men_sex	-0.05	26_emotional_amygdala_negative	-0.05	23_asd_autism_group	-0.04	31_model_models_prediction	-0.02	16_response_inhibition_control	0.05
8_mpfc_social_medial	-0.04	43_magnetic_mechanisms_human	0.04	31_model_models_prediction	-0.05	1_anxiety_trait_personality	0.01	39_stimulation_tms_bpd	0.02	45_motion_perception_visual	0.05	17_motor_cortex_hand	0.04	12_women_men_sex	0.02	13_fear_threat_smokers	-0.02	4_stimulus_time_repetition	0.04
9_memory_working_wm	-0.04	20_control_conflict_task	-0.03	20_control_conflict_task	-0.05	15_task_performance_cognitive	0.01	19_action_actions_observation	-0.02	0_network_state_resting	-0.04	12_women_men_sex	-0.04	47_attention_attentional_target	0.02	28_social_empathy_moral	-0.02	43_magnetic_mechanisms_human	-0.03
13_fear_threat_smokers	-0.03	34_frequency_hz_ms	0.03	18_number_ips_numerical	0.02	38_semantic_category_representations	-0.01	49_depression_mdd_state	-0.02	21_matter_volume_structural	-0.03	19_action_actions_observation	-0.03	49_depression_mdd_state	-0.01	7_reward_feedback_striatum	-0.02	23_asd_autism_group	-0.03
49_depression_mdd_state	0.02	9_memory_working_wm	0.02	28_social_empathy_moral	0.02	27_disorder_adhd_group	-0.01	21_matter_volume_structural	-0.01	6_auditory_speech_temporal	-0.03	31_model_models_prediction	0.02	14_disease_ad_pd	-0.01	37_language_reading_word	-0.01	42_visual_cortex_sensory	0.03
37_language_reading_word	0.01	30_decision_making_risk	-0.02	34_frequency_hz_ms	0.01	12_women_men_sex	0	40_face_faces_facial	-0.01	47_attention_attentional_target	0.02	11_learning_training_practice	-0.02	10_food_taste_weight	-0.01	2_cerebellar_cerebellum_basal	0.01	30_decision_making_risk	-0.02
30_decision_making_risk	-0.01	46_hemisphere_language_stroke	0.02	17_motor_cortex_hand	-0.01	18_number_ips_numerical	0	13_fear_threat_smokers	-0.01	42_visual_cortex_sensory	-0.02	21_matter_volume_structural	-0.02	2_cerebellar_cerebellum_basal	-0.01	36_placebo_treatment_dopamine	0.01	24_age_adults_older	0.02
18_number_ips_numerical	0	33_memory_retrieval_encoding	0.01	15_task_performance_cognitive	-0.01	16_response_inhibition_control	0	23_asd_autism_group	0	20_control_conflict_task	0.01	45_motion_perception_visual	0.02	18_number_ips_numerical	0.01	19_action_actions_observation	-0.01	47_attention_attentional_target	0.01
35_schizophrenia_risk_genetic	0	11_learning_training_practice	0.01	8_mpfc_social_medial	0	31_model_models_prediction	0	41_imagery_mental_events	0	4_stimulus_time_repetition	0	32_pain_somatosensory_stimulation	0.01	29_stress_ptsd_trauma	0	43_magnetic_mechanisms_human	0.01	31_model_models_prediction	0

## Sheet: Figure 9
		Right Thalamus nuclei percent overlap
		MV #1	OV #2	LV #3		DMN #4	CB #5	SM #6	AU #7	EX #8	Rfro #9	Lfro #10
		Topic maps	Topic maps	Topic maps		Topic maps	Topic maps	Topic maps	Topic maps	Topic maps	Topic maps	Topic maps
Group	Nuclei	43, 45, 48,42	43, 46, 41	46, 20, 43, 41, 39		1, 9, 47, 34	3, 18	18, 40, 12	7, 38, 49, 47	49, 21, 31, 17	17, 21, 10, 33	38, 35, 6, 23
Anterior	AD	1.54	0	0		0	47.69	0	0	1.54	46.15	0
	AM	0	0	0		0	76.47	6.86	0	2.94	70.59	32.35
	AV	3.67	0	0		0	65.14	5.96	0	5.96	51.83	11.01
	LD	11.05	0	0		0	48.07	14.36	0	0	43.09	0
MD	MD	2.8	0	0		0	88.16	28.35	0	4.05	88.16	1.56
intralaminar	CM	0.66	0	1.99		0	99.34	70.2	0	3.31	99.34	0
	Pf	0	0	0		0	85.91	38.26	0	6.04	85.91	0
	sPf	0	0	0		0	90.14	46.48	0	12.68	90.14	0
	CL	7.04	0	0		0	81.31	33.98	0	3.88	79.85	1.21
	CeM	0	0	0		0	89.23	12.82	0	7.18	89.23	13.85
midline	Pv	0	0	0		0	93.33	0	0	1.67	93.33	13.33
	MV	0	0	0		0	95	0	0	2.5	95	18.75
Hb	Hb	0	0	0		0	45.12	3.66	0	0	45.12	0
Li/SG	Li	0	2.92	2.92		9.49	69.34	24.82	0	0	63.5	0
	SG	4.58	8.4	19.85		25.19	72.52	33.59	0	0	55.73	0
posterior G	LP	13.4	0	7.18		9.57	88.04	63.64	0	0	76.08	0
	Po	8.45	4.23	33.8		27.46	90.14	58.45	0	0	76.06	0
	MGN	19.48	8.44	39.61		33.12	63.64	38.31	0	0	46.1	0
	LGN	17.36	0	20.14		19.44	19.44	14.58	0	0	11.11	0
Pulvinar	PuA	8.87	0	18.55		4.03	100	84.68	0	0	100	0
	PuI	52.76	6.3	33.86		60.63	33.86	16.54	0	0	12.6	0
	PuL	29.5	0.5	26.5		50.5	56	36.5	0	0	29.5	0
	PuM	14.04	3	11.99		29.59	57.12	24.91	0	0	35.77	0
Lateral	VPL	22.42	0	24.2		8.19	95.37	87.54	0	0	92.17	0
	VPM	8.5	0	8		1	95	79.5	0	5.5	94.5	0
	VPI	14.29	0	47.62		10.71	96.43	94.05	0	1.19	92.86	0
	VL	19.92	0	2.71		0	90.91	64.41	0	4.06	86.65	0.39
	VA	8.07	0	0		0	97.52	39.13	0	7.45	88.82	13.35
	VM	5.35	0	0.53		0	99.47	64.17	0	10.7	99.47	0
Group	Nuclei	Left Thalamus nuclei percent overlap
Anterior	AD	0	0	0	0		70.4	1.23	0	0	61.7	0
	AM	0	0	0	0		80.2	1.65	0	0	60.3	19.8
	AV	3.66	0	0	0.41		72.8	12.6	0	1.22	54.9	5.69
	LD	4.81	0	0	0		67.4	39.6	0.54	0.54	61	0
MD	MD	1.14	0	0	0		96	43.9	0	0.29	94.9	0.86
intralaminar	CM	0	0	0	0		100	95.3	4.03	0	100	0
	Pf	0	0	0	0		99.3	64.6	1.39	0.69	99.3	0
	sPf	0	0	0	0		94.9	75.6	1.28	1.28	94.9	0
	CL	2.36	0	0	0		91.7	56.7	0	0	90.1	0.47
	CeM	0	0	0	0		95.3	21.9	0	0.93	94	8.84
midline	Pv	0	0	0	0		93.7	0	0	0	93.7	11.1
	MV	0	0	0	0		96.6	5.75	0	0	96.6	12.6
Hb	Hb	0	0	0	0		75.3	30.9	0	1.03	75.3	0
Li/SG	Li	0	0	0	17.6		94.4	57.7	4.93	0.7	92.3	0
	SG	0.79	0	0	34.6		86.6	56.7	10.2	0	78	0
posterior G	LP	2.34	0	0	0		82.7	80.4	0.47	0.47	79.4	0
	Po	0.77	0	0	29.2		96.2	77.7	10	0	88.5	0
	MGN	6.67	0.67	0.67	34.7		62	43.3	6.67	0	47.3	0
	LGN	2.94	0.74	0.74	8.82		11.8	7.35	0	0	5.15	0
Pulvinar	PuA	0	0	0	2.26		100	99.2	7.52	0	100	0
	PuI	31.2	0.8	0.8	46.4		31.2	12	0	0	11.2	0
	PuL	12.4	0.5	0.5	29.2		51	33.7	0	0	29.2	0
	PuM	6.86	0.19	0.19	28.6		72.8	42.1	0.38	0	54.9	0
Lateral	VPL	3.68	0	0	3.68		91.5	89.3	3.31	0	89	0
	VPM	0	0	0	2.48		97.5	97	7.43	0	97	0
	VPI	0	0	0	10.8		98.6	97.3	18.9	0	93.2	0
	VL	3.87	0	0	0		83	64.2	1.35	0.19	79.9	0
	VA	0.98	0	0	0.33		83.7	34.6	0	1.96	71.9	4.25
	VM	0	0	0	0		88.9	66.7	1.01	0	88.9	0

## Sheet: Figure S1
WTA		med-vis		occi-vis		lat-vis		DMN		SM		aud		exec		R fron-par		L fron-par
Dice overlap		R #1	L #1	R # 2	L #2	R #3	L #3	R #4	L #4	R #6	L #6	R #7	L #7	R #8	L #8	R #9	L # 9	R #10	L # 10
Anterior	AD	0,00	0,00	0,00	0,00	0,00	0,00	0,10	0,22	0,00	0,00	0,00	0,00	0,04	0,00	0,00	0,00	0,00	0,00
	AM	0,00	0,00	0,00	0,00	0,00	0,00	0,15	0,22	0,00	0,00	0,00	0,00	0,17	0,06	0,00	0,10	0,00	0,03
	AV	0,00	0,00	0,00	0,01	0,00	0,00	0,27	0,32	0,00	0,00	0,00	0,00	0,23	0,08	0,01	0,16	0,00	0,05
	LD	0,00	0,00	0,00	0,00	0,00	0,00	0,27	0,25	0,00	0,01	0,00	0,00	0,06	0,02	0,04	0,13	0,01	0,04
MD	MD	0,00	0,00	0,02	0,00	0,00	0,00	0,29	0,36	0,06	0,09	0,00	0,00	0,24	0,15	0,20	0,31	0,06	0,11
intralaminar	CM	0,00	0,00	0,00	0,00	0,00	0,00	0,02	0,01	0,35	0,40	0,01	0,00	0,14	0,06	0,15	0,17	0,03	0,05
	Pf	0,00	0,00	0,00	0,00	0,00	0,00	0,06	0,05	0,15	0,20	0,01	0,00	0,16	0,23	0,12	0,14	0,03	0,04
	sPf	0,00	0,00	0,00	0,00	0,00	0,00	0,01	0,00	0,12	0,18	0,00	0,00	0,08	0,17	0,11	0,10	0,02	0,03
	CL	0,00	0,00	0,01	0,00	0,00	0,00	0,29	0,36	0,11	0,18	0,00	0,00	0,27	0,06	0,21	0,34	0,07	0,13
midline	CeM	0,00	0,00	0,02	0,00	0,00	0,00	0,22	0,24	0,01	0,02	0,00	0,00	0,24	0,24	0,11	0,25	0,03	0,08
	Pv	0,00	0,00	0,00	0,00	0,00	0,00	0,21	0,22	0,00	0,00	0,00	0,00	0,02	0,04	0,00	0,00	0,00	0,00
	MV	0,00	0,00	0,00	0,00	0,00	0,00	0,13	0,15	0,00	0,00	0,00	0,00	0,16	0,20	0,02	0,12	0,00	0,03
Hb	Hb	0,00	0,00	0,00	0,00	0,00	0,00	0,02	0,08	0,00	0,03	0,00	0,00	0,09	0,19	0,02	0,05	0,00	0,01
Li/SG	Li	0,00	0,00	0,00	0,00	0,00	0,05	0,01	0,07	0,10	0,26	0,00	0,16	0,23	0,10	0,02	0,04	0,00	0,01
	SG	0,00	0,00	0,00	0,04	0,03	0,09	0,00	0,03	0,21	0,34	0,07	0,18	0,19	0,01	0,00	0,00	0,00	0,00
posterior G	LP	0,00	0,00	0,02	0,00	0,00	0,00	0,32	0,16	0,34	0,25	0,00	0,00	0,00	0,00	0,12	0,22	0,03	0,07
	Po	0,00	0,00	0,03	0,04	0,05	0,13	0,02	0,01	0,41	0,47	0,08	0,11	0,14	0,00	0,00	0,00	0,00	0,00
	MGN	0,01	0,04	0,05	0,15	0,01	0,02	0,00	0,00	0,32	0,34	0,06	0,09	0,13	0,02	0,00	0,00	0,00	0,00
	LGN	0,04	0,06	0,14	0,01	0,00	0,00	0,00	0,00	0,12	0,06	0,01	0,03	0,00	0,00	0,00	0,00	0,00	0,00
Pulvinar	PuA	0,00	0,00	0,00	0,00	0,00	0,00	0,06	0,03	0,48	0,61	0,00	0,00	0,08	0,00	0,04	0,05	0,01	0,01
	PuI	0,05	0,09	0,40	0,35	0,03	0,03	0,04	0,03	0,13	0,09	0,02	0,03	0,06	0,00	0,00	0,00	0,00	0,00
	PuL	0,07	0,08	0,22	0,13	0,02	0,04	0,20	0,13	0,29	0,22	0,00	0,01	0,00	0,00	0,00	0,01	0,00	0,00
	PuM	0,02	0,03	0,08	0,11	0,01	0,04	0,29	0,38	0,24	0,31	0,01	0,04	0,22	0,01	0,01	0,05	0,00	0,02
Lateral	VPL	0,00	0,01	0,02	0,00	0,00	0,00	0,09	0,03	0,67	0,56	0,10	0,01	0,01	0,01	0,20	0,27	0,05	0,09
	VPM	0,00	0,00	0,00	0,00	0,00	0,00	0,00	0,00	0,44	0,56	0,19	0,01	0,07	0,03	0,18	0,19	0,05	0,06
	VPI	0,00	0,00	0,00	0,00	0,00	0,00	0,00	0,00	0,47	0,47	0,12	0,04	0,02	0,00	0,00	0,00	0,00	0,00
	VL	0,00	0,00	0,03	0,01	0,00	0,00	0,18	0,13	0,19	0,19	0,10	0,01	0,22	0,05	0,49	0,59	0,12	0,19
	VA	0,00	0,00	0,02	0,01	0,00	0,00	0,20	0,11	0,00	0,00	0,00	0,00	0,41	0,08	0,42	0,53	0,17	0,25
	VM	0,00	0,00	0,02	0,00	0,00	0,00	0,03	0,01	0,13	0,20	0,16	0,01	0,17	0,06	0,35	0,38	0,09	0,12

## Sheet: Figure S2
	% Overlap Right										% Overlap Left
Nuclei	occipital visual	lateral visual	DMN	cerebellum	sensorimotor	auditory	executive control	frontoparietal	frontoparietal		Nuclei	occipital visual	lateral visual	DMN	cerebellum	sensorimotor	auditory	executive control	frontoparietal	frontoparietal
AD	0	0	0	32.31	0	0	0	10.77	0		AD	0	0	0	67.9	0	0	0	0	0
AM	0	0	0	33.33	0	0	0	35.29	0		AM	0	0	0	52.07	0.83	0	0	4.96	22.31
AV	0	0	0	34.4	0	0	0	29.36	0.92		AV	0	0.41	0	43.9	0.81	0	0	5.28	22.36
CeM	0	1.03	0	30.77	0.51	1.03	0	34.36	14.36		CeM	0	0	0	37.21	0	2.33	0	17.21	38.14
CL	0	0.73	0	26.46	0.73	8.5	0	25.24	18.2		CL	0	0	0	34.52	5.91	13.48	0	2.84	34.52
CM	0	0	0	2.65	5.96	40.4	0.66	27.81	21.85		CM	0	0	0	0	12.08	51.68	0	4.03	32.21
Hb	0	0	0	2.44	6.1	0	0	31.71	3.66		Hb	0	0	0	11.34	34.02	4.12	0	13.4	12.37
LD	0	0	0	35.91	0	0	0	7.73	4.97		LD	0	0	0	42.25	1.07	1.07	0	1.07	21.93
LGN	2.08	9.03	0	0	0	14.58	0.69	0.69	0		LGN	2.94	0.74	0	0	0	7.35	1.47	0	0
Li	0	0	0	0.73	8.03	11.68	0	45.99	2.92		Li	0	0	2.82	8.45	32.39	33.8	4.23	4.93	7.75
LP	0	0.96	0	38.76	0	34.45	0	0.48	13.88		LP	0	0	0	22.9	0	25.7	0	0	34.11
MD	0	0.93	0	29.91	1.87	4.98	0	26.48	19.63		MD	0	0	0	38.18	3.7	7.41	0	8.55	35.04
MGN	0.65	3.25	0.65	0	0.65	37.01	3.9	20.13	0		MGN	2	10	1.33	0.67	5.33	42	4	1.33	0
VPI	0	0	0	0	2.38	78.57	9.52	5.95	0		VPI	0	0	0	0	1.35	94.59	2.7	0	0
MV	0	0	0	31.25	0	0	0	42.5	5		MV	0	0	0	42.53	0	0	0	18.39	35.63
Pf	0	0	0	8.05	10.07	17.45	0.67	32.89	16.78		Pf	0	0	0	9.03	17.36	27.08	0	18.75	27.08
Po	0	2.11	2.11	2.82	4.93	48.59	5.63	23.94	0		Po	0	3.08	6.92	2.31	14.62	65.38	3.85	0	0
PuA	0	0	0	10.48	0.81	66.13	0	16.13	6.45		PuA	0	0	0	3.76	6.02	79.7	0	0	10.53
PuI	2.36	27.56	1.57	6.3	0	17.32	1.57	10.24	0		PuI	4.8	24.8	1.6	6.4	0	12.8	1.6	0	0
PuL	3.5	14	1	25	0	29.5	0	0	0		PuL	3.96	8.42	1.98	18.81	0	22.77	0.5	0	0.99
PuM	0.75	4.12	0.56	22.1	0	16.48	0.56	18.54	0.94		PuM	1.52	6.29	2.29	32.95	7.43	21.71	0.95	0	4.19
Pv	0	0	0	65	0	0	0	6.67	0		Pv	0	0	0	85.71	0	0	0	4.76	0
VPL	0	1.07	0	9.25	0	57.65	6.05	1.07	20.28		VPL	0.37	0	0	3.31	0	50.74	0.74	0.74	35.66
SG	0	0	1.53	0	3.05	26.72	5.34	35.88	0		SG	0	3.15	4.72	5.51	21.26	46.46	4.72	0.79	0
sPf	0	0	0	1.41	8.45	22.54	0	28.17	29.58		sPf	0	0	0	0	7.69	34.62	0	17.95	34.62
VPM	0	0	0	0.5	4	44.5	12.5	11	22.5		VPM	0	0	0	0	5.45	59.41	0.5	1.98	30.2
VA	0	0.93	0	18.94	0	0	0	39.13	38.51		VA	0	0.33	0	12.75	0.33	0	0	5.23	65.03
VL	0	1.74	0	14.31	0	13.54	5.61	17.41	38.3		VL	0	0.39	0	11.22	0	13.15	0.39	3.09	54.74
VM	0	1.6	0	4.28	0	14.44	11.23	22.46	45.45		VM	0	0	0	2.02	0	20.71	0.51	4.04	61.62

## Sheet: Figure S6
	Right Thalamus nuclei percent overlap
		MV #1	MV #1	MV #1	MV #1	OV #2	OV #2	OV #2	LV #3	LV #3	LV #3	LV #3	LV #3	DMN #4	DMN #4	DMN #4	DMN #4	CB #5	CB #5	SM #6	SM #6	SM #6	AU #7	AU #7	AU #7	AU #7	EX #8	EX #8	EX #8	EX #8	RF #9	RF #9	RF #9	RF #9	LF #10	LF #10	LF #10	LF #10
Thalamus		Topic	Topic	Topic	Topic	Topic	Topic	Topic	Topic	Topic	Topic	Topic	Topic	Topic	Topic	Topic	Topic	Topic	Topic	Topic	Topic	Topic	Topic	Topic	Topic	Topic	Topic	Topic	Topic	Topic	Topic	Topic	Topic	Topic	Topic	Topic	Topic	Topic
Group	nuclei	43	45	48	42	43	46	41	46	20	43	41	39	1	9	47	34	3	18	18	40	12	7	38	49	47	49	21	31	17	17	21	10	33	38	35	6	23
Anterior	AD	0	4.61538	0	0	0	0	0	0	0	0	0	0	0	0	0	0	100	0	0	0	0	0	0	0	0	0	0	1.53846	0	0	0	0	86.1538	0	0	0	0
	AM	0	0	0	0	0	0	0	0	0	0	0	0	0	0	0	0	100	0	0	9.80392	0	0	0	0	0	0	0	2.94118	0	0	0	0	81.3725	0	43.1373	0	49.0196
	AV	0	6.42202	0	0	0	0	0	0	0	0	0	0	0	0	0	0	97.2477	4.12844	4.12844	2.29358	0.458716	0	0	0	0	0	0	5.9633	0	0	0	0	65.1376	0	12.3853	0	17.8899
	LD	0	17.6796	0	0	0	0	0	0	0	0	0	0	0	0	0	0	81.768	13.8122	13.8122	0	7.18232	0	0	0	0	0	0	0	0.552486	0.552486	0	2.76243	58.011	0	0	0	0
MD	MD	0	4.36137	0	0	0	0	0	0	0	0	0	0	0	0	0	0	99.6885	28.3489	28.3489	0	0	0	0	0	0	0	0.311526	3.42679	0.623053	0.623053	0.311526	0	98.7539	0	0.934579	0	1.55763
intralaminar	CM	0	0.662252	0	0	0	0	0	0	1.98675	0	0	0	0	0	0	0	100	70.1987	70.1987	0	0	0	0	0	0	0	0	0.662252	2.64901	2.64901	0	0	100	0	0	0	0
	Pf	0	0	0	0	0	0	0	0	0	0	0	0	0	0	0	0	99.3289	38.255	38.255	0	0	0	0	0	0	0	0.671141	2.01342	9.39597	9.39597	0.671141	0	99.3289	0	0	0	0
	sPf	0	0	0	0	0	0	0	0	0	0	0	0	0	0	0	0	100	49.2958	49.2958	0	0	0	0	0	0	0	0	8.4507	8.4507	8.4507	0	0	100	0	0	0	0
	CL	0	9.46602	0	0	0	0	0	0	0	0	0	0	0	0	0	0	97.3301	33.7379	33.7379	0	0.970874	0	0	0	0	0	0	3.39806	0.485437	0.485437	0	0.728155	92.233	0	1.21359	0	1.69903
	CeM	0	0	0	0	0	0	0	0	0	0	0	0	0	0	0	0	100	11.7949	11.7949	1.53846	0	0	0	0	0	0	0.512821	6.15385	5.12821	5.12821	0.512821	0	97.9487	0	16.4103	0	16.4103
midline	Pv	0	0	0	0	0	0	0	0	0	0	0	0	0	0	0	0	100	0	0	0	0	0	0	0	0	0	0	1.66667	0	0	0	0	100	0	16.6667	0	16.6667
	MV	0	0	0	0	0	0	0	0	0	0	0	0	0	0	0	0	100	0	0	0	0	0	0	0	0	0	0	1.25	3.75	3.75	0	0	100	0	18.75	0	17.5
Hb	Hb	0	0	0	0	0	0	0	0	0	0	0	0	0	0	0	0	95.122	3.65854	3.65854	0	0	0	0	0	0	0	0	0	4.87805	4.87805	0	0	90.2439	0	0	0	0
Li/SG	Li	0	0	0	0	0	0	4.37956	0	0	0	4.37956	0	0	0	0	11.6788	97.0803	24.8175	24.8175	0	0	0	0	0	0	0	0	0	2.18978	2.18978	0	0	87.5912	0	0	0	0
	SG	0	3.81679	0	2.29008	0	0	13.7405	0	12.9771	0	13.7405	0	0	0	0	38.9313	100	34.3511	34.3511	0	0	0	0	0	0	0	0	0	0	0	0	0	77.8626	0	0	0	0
posterior G	LP	0	14.3541	0	0	0	0	0	0	7.17703	0	0	0	0	0	0	11.0048	98.0861	61.7225	61.7225	0	7.17703	0	0	0	0	0	0	0	0	0	0	1.91388	79.4258	0	0	0	0
	Po	0.704225	5.6338	0	2.8169	0.704225	0	4.92958	0	31.6901	0.704225	4.92958	0	0	0	0	30.2817	100	59.8592	59.8592	0	0	0	0	0	0	0	0	0	0	0	0	0	84.507	0	0	0	0
	MGN	0.649351	12.3377	0	20.7792	0.649351	0	16.8831	0	35.0649	0.649351	16.8831	0	0	0	0	62.987	92.8571	38.3117	38.3117	0	0	0	0	0	0	0	0	0	0	0	0	0	58.4416	0	0	0	0
	LGN	0.694444	15.2778	0	54.1667	0.694444	0	11.8056	0	36.1111	0.694444	11.8056	0	0	0	0	90.9722	56.9444	18.0556	18.0556	0	0	0	0	0	0	0	0	0	0	0	0	0	13.8889	0	0	0	0
Pulvinar	PuA	0	8.87097	0	0	0	0	0	0	18.5484	0	0	0	0	0	0	4.03226	100	84.6774	84.6774	0	0	0	0	0	0	0	0	0	0	0	0	0	100	0	0	0	0
	PuI	0.787402	19.685	0	62.9921	0.787402	0	7.08661	0	40.9449	0.787402	7.08661	0	0	0	0	93.7008	50.3937	16.5354	16.5354	0	0.787402	0	0	0	0	0	0	0	0	0	0	0	13.3858	0	0	0	0
	PuL	0	13.5	0	34.5	0	0	0.5	0	32.5	0	0.5	0	0	0	0	76.5	67	34	34	0	13	0	0	0	0	0	0	0	0	0	0	0	30	0	0	0	0
	PuM	0.187266	5.05618	0	16.4794	0.187266	0	3.37079	0	10.2996	0.187266	3.37079	0	0	0	0	49.6255	73.7828	23.0337	23.0337	0	4.30712	0	0	0	0	0	0	0	0.374532	0.374532	0	0.93633	41.1985	0	0	0	0
Lateral	VPL	0	25.2669	0	0	0	0	0	0	24.5552	0	0	0	0	0	0	8.54093	100	88.968	88.968	0	2.13523	0	0	0	0	0	0	0	0	0	0	0	95.0178	0	0	0	0
	VPM	0	8.5	0	0	0	0	0	0	8	0	0	0	0	0	0	1.5	100	81.5	81.5	0	0	0	0	0	0	0	0	3	4	4	0	0	99.5	0	0	0	0
	VPI	1.19048	15.4762	0	0	1.19048	0	0	0	50	1.19048	0	0	0	0	0	13.0952	100	94.0476	94.0476	0	0	0	0	0	0	0	0	0	1.19048	1.19048	0	0	94.0476	0	0	0	0
	VL	0	21.47	0	0	0	0	0	0	2.70793	0	0	0	0	0	0	0	99.6132	66.1509	66.1509	0	1.16054	0	0	0	0	0	0	3.09478	0.967118	0.967118	0	0	88.9749	0	0	0	0.386847
	VA	0	8.07453	0	0	0	0	0	0	0	0	0	0	0	0	0	0	100	37.8882	37.8882	1.5528	0	0	0	0	0	0	0	4.65839	3.10559	3.10559	0	0	89.1304	0	11.8012	0	13.6646
	VM	0	5.34759	0	0	0	0	0	0	0.534759	0	0	0	0	0	0	0	100	64.1711	64.1711	0	0	0	0	0	0	0	0	4.27807	8.02139	8.02139	0	0	100	0	0	0	0
	Left Thalamus nuclei percent overlap
		MV #1	MV #1	MV #1	MV #1	OV #2	OV #2	OV #2	LV #3	LV #3	LV #3	LV #3	LV #3	DMN #4	DMN #4	DMN #4	DMN #4	CB #5	CB #5	SM #6	SM #6	SM #6	AU #7	AU #7	AU #7	AU #7	EX #8	EX #8	EX #8	EX #8	RF #9	RF #9	RF #9	RF #9	LF #10	LF #10	LF #10	LF #10
Thalamus		Topic	Topic	Topic	Topic	Topic	Topic	Topic	Topic	Topic	Topic	Topic	Topic	Topic	Topic	Topic	Topic	Topic	Topic	Topic	Topic	Topic	Topic	Topic	Topic	Topic	Topic	Topic	Topic	Topic	Topic	Topic	Topic	Topic	Topic	Topic	Topic	Topic
Group	nuclei	43	45	48	42	43	46	41	46	20	43	41	39	1	9	47	34	3	18	18	40	12	7	38	49	47	49	21	31	17	17	21	10	33	38	35	6	23
Anterior	AD	0	0	0	0	0	0	0	0	0	0	0	0	0	0	0	0	100	1.23	1.23	0	0	0	0	0	0	0	0	0	0	0	0	0	76.54	0	0	0	0
	AM	0	0	0	0	0	0	0	0	0	0	0	0	0	0	0	0	100	0	0	2.48	0	0	0	0	0	0	0	0	0	0	0	0	66.94	0	22.31	0	31.4
	AV	0	3.66	0	0	0	0	0	0	0	0	0	0	0	0	0	0.41	98.78	12.2	12.2	0.41	0	0	0	0	0	0	0	0	1.63	1.63	0	1.63	59.35	0	5.28	0	10.16
	LD	0	5.35	0	0	0	0	0	0	0	0	0	0	0	0	0	0	95.72	41.71	41.71	0	0	0	0	0.53	0	0.53	0	0	0	0	0	0.53	69.52	0	0	0	0
MD	MD	0	1.71	0	0	0	0	0	0	0	0	0	0	0	0	0	0	100	43.87	43.87	0	0	0	0	0	0	0	0	0	0.28	0.28	0	0	98.29	0	0.28	0	0.85
intralaminar	CM	0	0	0	0	0	0	0	0	0	0	0	0	0	0	0	0	100	95.3	95.3	0	0	4.03	0	0	0	0	0	0	0	0	0	0	100	0	0	0	0
	Pf	0	0	0	0	0	0	0	0	0	0	0	0	0	0	0	0	100	65.28	65.28	0	0	1.39	0	0	0	0	0	0	0.69	0.69	0	0	100	0	0	0	0
	sPf	0	0	0	0	0	0	0	0	0	0	0	0	0	0	0	0	100	78.21	78.21	0	0	1.28	0	0	0	0	0	0	1.28	1.28	0	0	100	0	0	0	0
	CL	0	3.07	0	0	0	0	0	0	0	0	0	0	0	0	0	0	100	56.74	56.74	0	0	0	0	0	0	0	0	0	0	0	0	0	95.27	0	0.47	0	0.95
	CeM	0	0	0	0	0	0	0	0	0	0	0	0	0	0	0	0	100	21.4	21.4	0.93	0	0	0	0	0	0	0	0	0.93	0.93	0	0	97.67	0	10.23	0	11.16
midline	Pv	0	0	0	0	0	0	0	0	0	0	0	0	0	0	0	0	100	0	0	0	0	0	0	0	0	0	0	0	0	0	0	0	100	0	12.7	0	14.29
	MV	0	0	0	0	0	0	0	0	0	0	0	0	0	0	0	0	100	5.75	5.75	0	0	0	0	0	0	0	0	0	0	0	0	0	100	0	11.49	0	12.64
Hb	Hb	0	0	0	0	0	0	0	0	0	0	0	0	0	0	0	0	98.97	30.93	30.93	0	0	0	0	0	0	0	0	0	2.06	2.06	0	0	96.91	0	0	0	0
Li/SG	Li	0	0	0	0	0	0	0	0	0	0	0	0	0	0	0	17.61	100	58.45	58.45	0	0	4.93	0	0	0	0	0	0	0.7	0.7	0	0	97.89	0	0	0	0
	SG	0	0	0	0.79	0	0	0	0	0	0	0	0	0	0	0	46.46	99.21	59.06	59.06	0	0	11.02	0	0	0	0	0	0	0	0	0	0	86.61	0	0	0	0
posterior G	LP	0	2.34	0	0	0	0	0	0	0	0	0	0	0	0	0	0	100	95.79	95.79	0	7.48	0	0	0.47	0	0.47	0	0	0	0	0	1.4	89.72	0	0	0	0
	Po	0	0	0	0.77	0	0	0	0	0	0	0	0	0	0	0	32.31	100	79.23	79.23	0	0	10	0	0	0	0	0	0	0	0	0	0	90.77	0	0	0	0
	MGN	4	0.67	0	20.67	4	0	0	0	0	4	0	0	0	0	0	67.33	88	49.33	49.33	0	0	6.67	0	0	0	0	0	0	0	0	0	0	52.67	0	0	0	0
	LGN	4.41	3.68	0	47.06	4.41	0	0	0	0	4.41	0	0	0	0	0	91.91	58.82	21.32	21.32	0	0	0	0	0	0	0	0	0	0	0	0	0	9.56	0	0	0	0
Pulvinar	PuA	0	0	0	0	0	0	0	0	0	0	0	0	0	0	0	2.26	100	99.25	99.25	0	0	7.52	0	0	0	0	0	0	0	0	0	0	100	0	0	0	0
	PuI	4.8	3.2	0	61.6	4.8	0	0	0	0	4.8	0	0	0	0	0	93.6	58.4	18.4	18.4	0	0	0	0	0	0	0	0	0	0	0	0	0	12	0	0	0	0
	PuL	1.98	2.48	0	23.76	1.98	0	0	0	0	1.98	0	0	0	0	0	53.96	87.13	48.02	48.02	0	0.99	0	0	0	0	0	0	0	0	0	0	0	37.62	0	0	0	0
	PuM	0.57	0.95	0	9.52	0.57	0	0	0	0	0.57	0	0	0	0	0	39.43	91.24	44.19	44.19	0	0.19	0.38	0	0	0	0	0	0	0	0	0	0	59.81	0	0	0	0
Lateral	VPL	0.37	3.31	0	0.37	0.37	0	0	0	0	0.37	0	0	0	0	0	4.41	100	97.79	97.79	0	2.57	3.31	0	0	0	0	0	0	0	0	0	1.1	95.96	0	0	0	0
	VPM	0	0	0	0	0	0	0	0	0	0	0	0	0	0	0	2.97	100	99.5	99.5	0	0	7.92	0	0	0	0	0	0	0	0	0	0	99.5	0	0	0	0
	VPI	1.35	0	0	0	1.35	0	0	0	0	1.35	0	0	0	0	0	12.16	100	98.65	98.65	0	0	18.92	0	0	0	0	0	0	0	0	0	0	93.24	0	0	0	0
	VL	0	4.84	0	0	0	0	0	0	0	0	0	0	0	0	0	0	99.61	76.6	76.6	0	0.58	1.35	0	0	0	0	0	0	0.39	0.39	0	3.87	91.88	0	0	0	0
	VA	0	0.98	0	0	0	0	0	0	0	0	0	0	0	0	0	0.65	100	43.14	43.14	0	0	0	0	0	0	0	0	0	4.25	4.25	0	9.48	78.76	0	2.61	0	4.25
	VM	0	0	0	0	0	0	0	0	0	0	0	0	0	0	0	0	100	77.27	77.27	0	0	1.01	0	0	0	0	0	0	0	0	0	0	100	0	0	0	0
